# Supplementary material for: TAMEE: data management and analysis for tissue microarrays
Source: BMC Bioinformatics. 2007 Mar 7;8:81. doi: 10.1186/1471-2105-8-81 (PMC1838435; doi:10.1186/1471-2105-8-81)
Supplement: Additional File 2 — Sample core evaluation algorithm. Zip file containing Java source code of a sample core image evaluation algorithm and a description of the plug-in framework as the basis for the development of additional algorithms. [file 1471-2105-8-81-S2.zip]

Archive with 84 entries (43 files):
- tmaMDA_CoreIntensityAlgorithm/.cvsignore
- tmaMDA_CoreIntensityAlgorithm/bak/
- tmaMDA_CoreIntensityAlgorithm/bak/at/
- tmaMDA_CoreIntensityAlgorithm/bak/at/tugraz/
- tmaMDA_CoreIntensityAlgorithm/bak/at/tugraz/genome/
- tmaMDA_CoreIntensityAlgorithm/bak/at/tugraz/genome/tma/
- tmaMDA_CoreIntensityAlgorithm/bak/at/tugraz/genome/tma/coreintensity/
- tmaMDA_CoreIntensityAlgorithm/bak/install/
- tmaMDA_CoreIntensityAlgorithm/bak/install/META-INF/
- tmaMDA_CoreIntensityAlgorithm/classes/
- tmaMDA_CoreIntensityAlgorithm/classes/at/
- tmaMDA_CoreIntensityAlgorithm/classes/at/tugraz/
- tmaMDA_CoreIntensityAlgorithm/classes/at/tugraz/genome/
- tmaMDA_CoreIntensityAlgorithm/classes/at/tugraz/genome/tma/
- tmaMDA_CoreIntensityAlgorithm/classes/at/tugraz/genome/tma/coreintensity/
- tmaMDA_CoreIntensityAlgorithm/classes/package cache/
- tmaMDA_CoreIntensityAlgorithm/common.library
- tmaMDA_CoreIntensityAlgorithm/CoreIntensity.jar
- tmaMDA_CoreIntensityAlgorithm/CoreIntensity.jpx
- tmaMDA_CoreIntensityAlgorithm/CoreIntensity.jpx.local
- tmaMDA_CoreIntensityAlgorithm/doc/
- tmaMDA_CoreIntensityAlgorithm/doc/at/
- tmaMDA_CoreIntensityAlgorithm/doc/at/tugraz/
- tmaMDA_CoreIntensityAlgorithm/doc/at/tugraz/genome/
- tmaMDA_CoreIntensityAlgorithm/doc/at/tugraz/genome/tma/
- tmaMDA_CoreIntensityAlgorithm/doc/at/tugraz/genome/tma/coreintensity/
- tmaMDA_CoreIntensityAlgorithm/doc/resources/
- tmaMDA_CoreIntensityAlgorithm/documentation/
- tmaMDA_CoreIntensityAlgorithm/documentation/Readme.txt
- tmaMDA_CoreIntensityAlgorithm/documentation/TMA Algorithm Framework.pdf
- tmaMDA_CoreIntensityAlgorithm/install/
- tmaMDA_CoreIntensityAlgorithm/install/at/
- tmaMDA_CoreIntensityAlgorithm/install/at/tugraz/
- tmaMDA_CoreIntensityAlgorithm/install/at/tugraz/genome/
- tmaMDA_CoreIntensityAlgorithm/install/at/tugraz/genome/tma/
- tmaMDA_CoreIntensityAlgorithm/install/at/tugraz/genome/tma/coreintensity/
- tmaMDA_CoreIntensityAlgorithm/install/at/tugraz/genome/tma/coreintensity/CoreIntensity.class
- tmaMDA_CoreIntensityAlgorithm/install/at/tugraz/genome/tma/coreintensity/CoreIntensityBean.class
- tmaMDA_CoreIntensityAlgorithm/install/at/tugraz/genome/tma/coreintensity/CoreIntensityHome.class
- tmaMDA_CoreIntensityAlgorithm/install/at/tugraz/genome/tma/qc/
- tmaMDA_CoreIntensityAlgorithm/install/at/tugraz/genome/tma/qc/Overlap.class
- tmaMDA_CoreIntensityAlgorithm/install/at/tugraz/genome/tma/qc/PunchValues.class
- tmaMDA_CoreIntensityAlgorithm/install/at/tugraz/genome/tma/qc/QualityControl.class
- tmaMDA_CoreIntensityAlgorithm/install/at/tugraz/genome/tma/qc/QualityControlBean.class
- tmaMDA_CoreIntensityAlgorithm/install/at/tugraz/genome/tma/qc/QualityControlHome.class
- tmaMDA_CoreIntensityAlgorithm/install/at/tugraz/genome/tma/qc/ThresholdCalculator.class
- tmaMDA_CoreIntensityAlgorithm/install/META-INF/
- tmaMDA_CoreIntensityAlgorithm/install/META-INF/ejb-jar.xml
- tmaMDA_CoreIntensityAlgorithm/install/META-INF/ejb-modeler-layout.xml
- tmaMDA_CoreIntensityAlgorithm/install/META-INF/jboss.xml
- tmaMDA_CoreIntensityAlgorithm/jai.library
- tmaMDA_CoreIntensityAlgorithm/lib/
- tmaMDA_CoreIntensityAlgorithm/lib/common/
- tmaMDA_CoreIntensityAlgorithm/lib/common/antExtension.jar
- tmaMDA_CoreIntensityAlgorithm/lib/common/commons-beanutils.jar
- tmaMDA_CoreIntensityAlgorithm/lib/common/commons-collections.jar
- tmaMDA_CoreIntensityAlgorithm/lib/common/commons-digester.jar
- tmaMDA_CoreIntensityAlgorithm/lib/common/commons-logging.jar
- tmaMDA_CoreIntensityAlgorithm/lib/common/commons-validator.jar
- tmaMDA_CoreIntensityAlgorithm/lib/common/hsqldb.jar
- tmaMDA_CoreIntensityAlgorithm/lib/common/jboss-j2ee.jar
- tmaMDA_CoreIntensityAlgorithm/lib/common/junit.jar
- tmaMDA_CoreIntensityAlgorithm/lib/common/log4j.jar
- tmaMDA_CoreIntensityAlgorithm/lib/common/MarsUtils.jar
- tmaMDA_CoreIntensityAlgorithm/lib/common/UserManagement.jar
- tmaMDA_CoreIntensityAlgorithm/lib/jai/
- tmaMDA_CoreIntensityAlgorithm/lib/jai/jai_codec.jar
- tmaMDA_CoreIntensityAlgorithm/lib/jai/jai_core.jar
- tmaMDA_CoreIntensityAlgorithm/lib/jai/mlibwrapper_jai.jar
- tmaMDA_CoreIntensityAlgorithm/lib/mlib_jai.dll
- tmaMDA_CoreIntensityAlgorithm/lib/mlib_jai_mmx.dll
- tmaMDA_CoreIntensityAlgorithm/lib/tma.jar
- tmaMDA_CoreIntensityAlgorithm/src/
- tmaMDA_CoreIntensityAlgorithm/src/at/
- tmaMDA_CoreIntensityAlgorithm/src/at/tugraz/
- tmaMDA_CoreIntensityAlgorithm/src/at/tugraz/genome/
- tmaMDA_CoreIntensityAlgorithm/src/at/tugraz/genome/tma/
- tmaMDA_CoreIntensityAlgorithm/src/at/tugraz/genome/tma/coreintensity/
- tmaMDA_CoreIntensityAlgorithm/src/at/tugraz/genome/tma/coreintensity/CoreIntensity.java
- tmaMDA_CoreIntensityAlgorithm/src/at/tugraz/genome/tma/coreintensity/CoreIntensityBean.java
- tmaMDA_CoreIntensityAlgorithm/src/at/tugraz/genome/tma/coreintensity/CoreIntensityBean.jbx
- tmaMDA_CoreIntensityAlgorithm/src/at/tugraz/genome/tma/coreintensity/CoreIntensityHome.java
- tmaMDA_CoreIntensityAlgorithm/tma.library
- tmaMDA_CoreIntensityAlgorithm/
