# Supplementary material for: TAMEE: data management and analysis for tissue microarrays
Source: BMC Bioinformatics. 2007 Mar 7;8:81. doi: 10.1186/1471-2105-8-81 (PMC1838435; doi:10.1186/1471-2105-8-81)
Supplement: Additional File 2 — Sample core evaluation algorithm. Zip file containing Java source code of a sample core image evaluation algorithm and a description of the plug-in framework as the basis for the development of additional algorithms. [file 1471-2105-8-81-S2.zip › tmaMDA_CoreIntensityAlgorithm/common.library]

<?xml version="1.0" encoding="UTF-8"?>
<library>
  <!--JBuilder Library Definition File-->
  <fullname>common</fullname>
  <class>
    <path>[lib/common/jboss-j2ee.jar]</path>
    <path>[lib/common/commons-logging.jar]</path>
    <path>[lib/common/commons-beanutils.jar]</path>
    <path>[lib/common/log4j.jar]</path>
  </class>
  <lastmodsaved>1132235933242</lastmodsaved>
</library>
