# Supplementary material for: TAMEE: data management and analysis for tissue microarrays
Source: BMC Bioinformatics. 2007 Mar 7;8:81. doi: 10.1186/1471-2105-8-81 (PMC1838435; doi:10.1186/1471-2105-8-81)
Supplement: Additional File 2 — Sample core evaluation algorithm. Zip file containing Java source code of a sample core image evaluation algorithm and a description of the plug-in framework as the basis for the development of additional algorithms. [file 1471-2105-8-81-S2.zip › tmaMDA_CoreIntensityAlgorithm/CoreIntensity.jpx.local]

build.menu.1[0]=com.borland.jbuilder.build.ProjectBuilder$ProjectBuildAction;make
build.menu.2[0]=com.borland.jbuilder.build.ProjectBuilder$ProjectBuildAction;rebuild
content.layout.xml.[0]=<?xml version="1.0" encoding="UTF-8"?>`r`n<project-layout>`r`n  <tab_container selected_index="2">`r`n    <tab node_name="CoreIntensity"/>`r`n    <tab node_name="src/at/tugraz/genome/tma/coreintensity/CoreIntensity.java"/>`r`n    <tab node_name="src/at/tugraz/genome/tma/coreintensity/CoreIntensityBean.java"/>`r`n    <tab node_name="src/at/tugraz/genome/tma/coreintensity/CoreIntensityHome.java"/>`r`n    <tab node_name="install/META-INF/ejb-jar.xml"/>`r`n    <tab node_name="install/META-INF/ejb-modeler-layout.xml"/>`r`n    <tab node_name="install/META-INF/jboss.xml"/>`r`n  </tab_container>`r`n</project-layout>`r`n
debug.NoTracingClasses.1[0]=23 com.borland.datastore.*1  1 -1
debug.NoTracingClasses.10[0]=7  javax.*1  1 -1
debug.NoTracingClasses.11[0]=5  sun.*1  1 -1
debug.NoTracingClasses.12[0]=23 com.borland.appclient.*1  1 -1
debug.NoTracingClasses.13[0]=21 com.borland.console.*1  1 -1
debug.NoTracingClasses.14[0]=17 com.borland.ejb.*1  1 -1
debug.NoTracingClasses.15[0]=24 com.borland.enterprise.*1  1 -1
debug.NoTracingClasses.16[0]=18 com.borland.jafa.*1  1 -1
debug.NoTracingClasses.17[0]=17 com.borland.jss.*1  1 -1
debug.NoTracingClasses.18[0]=24 com.borland.management.*1  1 -1
debug.NoTracingClasses.19[0]=23 com.borland.primetime.*1  1 -1
debug.NoTracingClasses.2[0]=21 com.borland.dbswing.*1  1 -1
debug.NoTracingClasses.20[0]=22 com.borland.security.*1  1 -1
debug.NoTracingClasses.21[0]=18 com.borland.util.*1  1 -1
debug.NoTracingClasses.22[0]=17 com.borland.xml.*1  1 -1
debug.NoTracingClasses.23[0]=13 com.inprise.*1  1 -1
debug.NoTracingClasses.24[0]=15 com.visigenic.*1  1 -1
debug.NoTracingClasses.25[0]=9  org.omg.*1  1 -1
debug.NoTracingClasses.3[0]=16 com.borland.dx.*1  1 -1
debug.NoTracingClasses.4[0]=16 com.borland.jb.*1  1 -1
debug.NoTracingClasses.5[0]=18 com.borland.jbcl.*1  1 -1
debug.NoTracingClasses.6[0]=30 com.borland.jbuilder.runtime.*1  1 -1
debug.NoTracingClasses.7[0]=17 com.borland.sql.*1  1 -1
debug.NoTracingClasses.8[0]=9  com.sun.*1  1 -1
debug.NoTracingClasses.9[0]=6  java.*1  1 -1
history.files.active[0]=src/at/tugraz/genome/tma/coreintensity/CoreIntensityBean.java
history.files.open.1[0]=CoreIntensity,[lightweightNode]
history.files.open.2[0]=src/at/tugraz/genome/tma/coreintensity/CoreIntensity.java,F;1,139
history.files.open.3[0]=src/at/tugraz/genome/tma/coreintensity/CoreIntensityBean.java,F;110,3866
history.files.open.4[0]=src/at/tugraz/genome/tma/coreintensity/CoreIntensityHome.java,F;1,196
history.files.open.5[0]=install/META-INF/ejb-jar.xml,F;1,448
history.files.open.6[0]=install/META-INF/ejb-modeler-layout.xml,F;1,250
history.files.open.7[0]=install/META-INF/jboss.xml,F;1,223
import.optimize.legacyPropertiesRead[0]=1
