# Supplementary material for: TAMEE: data management and analysis for tissue microarrays
Source: BMC Bioinformatics. 2007 Mar 7;8:81. doi: 10.1186/1471-2105-8-81 (PMC1838435; doi:10.1186/1471-2105-8-81)
Supplement: Additional File 2 — Sample core evaluation algorithm. Zip file containing Java source code of a sample core image evaluation algorithm and a description of the plug-in framework as the basis for the development of additional algorithms. [file 1471-2105-8-81-S2.zip › tmaMDA_CoreIntensityAlgorithm/documentation/Readme.txt]

This Java project belongs to the Tissue Array Management and Evaluation Environment (TAMEE). 
It implements an external core image evaluation algorithm.

To implement an evaluation algorithm on your own follow the steps outlined below:

  - Read the document name "Algorithm Framework.pdf" to get an overview about the
    plug-in environment

  - Choose a name for your algorithm, which should be used for the package
    name and the class names

  - Rename the package directory and the following Java source files
    to reflect your chosen algorithm name  

  - Change the algorithm name in the XML files located in install/META-INF

  - Set the version info in the method getVersion() in the file
     <Algorithm name>Bean.java 

  - Implement and test your algorithm

  - Compile the project either using JBuilder or Eclipse to get a jar
    file for deployment 

  - Deploy the new algorithm jar file via the web interface.  
