# Supplementary material for: TAMEE: data management and analysis for tissue microarrays
Source: BMC Bioinformatics. 2007 Mar 7;8:81. doi: 10.1186/1471-2105-8-81 (PMC1838435; doi:10.1186/1471-2105-8-81)
Supplement: Additional File 2 — Sample core evaluation algorithm. Zip file containing Java source code of a sample core image evaluation algorithm and a description of the plug-in framework as the basis for the development of additional algorithms. [file 1471-2105-8-81-S2.zip › tmaMDA_CoreIntensityAlgorithm/install/META-INF/ejb-jar.xml]

<?xml version="1.0" encoding="UTF-8"?>
<!DOCTYPE ejb-jar PUBLIC "-//Sun Microsystems, Inc.//DTD Enterprise JavaBeans 2.0//EN" "http://java.sun.com/dtd/ejb-jar_2_0.dtd">
<ejb-jar>
  <enterprise-beans>
    <session>
      <display-name>CoreIntensity</display-name>
      <ejb-name>CoreIntensity</ejb-name>
      <home>at.tugraz.genome.tma.coreintensity.CoreIntensityHome</home>
      <remote>at.tugraz.genome.tma.coreintensity.CoreIntensity</remote>
      <ejb-class>at.tugraz.genome.tma.coreintensity.CoreIntensityBean</ejb-class>
      <session-type>Stateless</session-type>
      <transaction-type>Container</transaction-type>
    </session>
  </enterprise-beans>
  <assembly-descriptor>
    <container-transaction>
      <method>
        <ejb-name>CoreIntensity</ejb-name>
        <method-name>*</method-name>
      </method>
      <trans-attribute>Required</trans-attribute>
    </container-transaction>
  </assembly-descriptor>
</ejb-jar>
