# Supplementary material for: TAMEE: data management and analysis for tissue microarrays
Source: BMC Bioinformatics. 2007 Mar 7;8:81. doi: 10.1186/1471-2105-8-81 (PMC1838435; doi:10.1186/1471-2105-8-81)
Supplement: Additional File 2 — Sample core evaluation algorithm. Zip file containing Java source code of a sample core image evaluation algorithm and a description of the plug-in framework as the basis for the development of additional algorithms. [file 1471-2105-8-81-S2.zip › tmaMDA_CoreIntensityAlgorithm/install/META-INF/ejb-modeler-layout.xml]

<?xml version="1.0" encoding="UTF-8"?>
<layout>
  <view>
    <name>CoreIntensity Bean</name>
    <ejb>
      <name>CoreIntensity</name>
      <x>24</x>
      <y>75</y>
      <width>111</width>
      <height>37</height>
    </ejb>
  </view>
</layout>
