# Supplementary material for: TAMEE: data management and analysis for tissue microarrays
Source: BMC Bioinformatics. 2007 Mar 7;8:81. doi: 10.1186/1471-2105-8-81 (PMC1838435; doi:10.1186/1471-2105-8-81)
Supplement: Additional File 2 — Sample core evaluation algorithm. Zip file containing Java source code of a sample core image evaluation algorithm and a description of the plug-in framework as the basis for the development of additional algorithms. [file 1471-2105-8-81-S2.zip › tmaMDA_CoreIntensityAlgorithm/install/META-INF/jboss.xml]

<?xml version="1.0" encoding="UTF-8"?>
<!DOCTYPE jboss PUBLIC "-//JBoss//DTD JBOSS 3.2//EN" "http://www.jboss.org/j2ee/dtd/jboss_3_2.dtd">
<jboss>
  <enterprise-beans>
    <session>
      <ejb-name>CoreIntensity</ejb-name>
      <jndi-name>CoreIntensity</jndi-name>
    </session>
  </enterprise-beans>
</jboss>
