# Supplementary material for: TAMEE: data management and analysis for tissue microarrays
Source: BMC Bioinformatics. 2007 Mar 7;8:81. doi: 10.1186/1471-2105-8-81 (PMC1838435; doi:10.1186/1471-2105-8-81)
Supplement: Additional File 2 — Sample core evaluation algorithm. Zip file containing Java source code of a sample core image evaluation algorithm and a description of the plug-in framework as the basis for the development of additional algorithms. [file 1471-2105-8-81-S2.zip › tmaMDA_CoreIntensityAlgorithm/src/at/tugraz/genome/tma/coreintensity/CoreIntensityBean.java]

package at.tugraz.genome.tma.coreintensity;


import java.awt.image.BufferedImage;
import java.awt.image.Raster;
import java.lang.Integer;
import java.util.*;

import javax.ejb.SessionBean;
import javax.ejb.SessionContext;
import javax.ejb.CreateException;
import javax.jms.ObjectMessage;

import org.apache.log4j.Logger;

import at.tugraz.genome.tma.AlgorithmAdapter.AlgorithmAdapterBean;
import at.tugraz.genome.tma.AlgorithmAdapter.AlgorithmAdapterPunchData;
import at.tugraz.genome.tma.AlgorithmAdapter.AlgorithmAdapterResult;
import at.tugraz.genome.tma.ejb.vos.AlgorithmVO;
import at.tugraz.genome.tma.exceptions.TmaGlobalException;

/**
 * Sample TAMEE core image evaluation algorithm
 *
 * It returns the mean intensity of the core area by only considering
 * pixels whose value is greater than 0. The pixels outside the core
 * have been set to 0 by the core image extraction process.
 *
 * @author     Gerhard Thallinger
 * @created    17. November 2006
 *
 * @ejb.bean name="CoreIntensity" type="Stateless"
 *      local-jndi-name="at.tugraz.genome.tma.qc/CoreIntensity/LocalHome"
 *      jndi-name="at.tugraz.genome.tma.qc/CoreIntensity/Home" view-type="both"
 * @ejb.interface generate="local,remote"
 *      remote-class="at.tugraz.genome.tma.qc.CoreIntensity"
 *      local-class="at.tugraz.genome.tma.qc.CoreIntensityLocal"
 * @ejb.home
 *      generate="local, remote" remote-class="at.tugraz.genome.tma.ejb.service.AlgorithmPunchServiceHome"
 *      local-class="at.tugraz.genome.tma.ejb.service.AlgorithmPunchServiceLocalHome"
 * @ejb.util generate="physical"
 */
public class CoreIntensityBean extends AlgorithmAdapterBean
{
  Logger log = Logger.getLogger(getClass());
  SessionContext sessionContext;


  /**
   *  Description of the Method
   *
   *@exception  CreateException  Description of the Exception
   */
  public void ejbCreate()
     throws CreateException { }


  /**
   *  Description of the Method
   */
  public void ejbRemove() { }


  /**
   *  Returns the version of the algorithm implementation
   *
   *@return    The version as a string
   */
  public String getVersion()
  {
    return ("1.3");
  }


  /**
   *  Gets the startable attribute of the CoreIntensityBean object
   *
   *@return    The startable value
   */
  public Boolean isStartable()
  {
    return (new Boolean(true));
  }


  /**
   *  Description of the Method
   *
   *@param  data                    Description of the Parameter
   *@param  parameters              Description of the Parameter
   *@return                         Description of the Return Value
   *@exception  TmaGlobalException  Description of the Exception
   */
  protected Collection executeAlgorithm(AlgorithmAdapterPunchData data, Hashtable parameters)
     throws TmaGlobalException
  {
    ArrayList results = new ArrayList();

    Hashtable image_table = data.getBufferedImages();
    Long image_id = (Long) image_table.get("ImageID");

    BufferedImage image = (BufferedImage) image_table.get("Image");
    Long image_ids[] = {image_id};
    AlgorithmAdapterResult result = new AlgorithmAdapterResult(data, image_ids, "Mean intensity",
      getMeanIntensity(image));
    return results;
  }


  /**
   *  Returns the mean intensity of the core, pixels with an intensity of 0 are
   *  ignored, since they don't belong to the core
   *
   *@param  buff_image  The BufferedImage containing the core
   *@return             The mean intensity of the core area
   */
  private String getMeanIntensity(BufferedImage buff_image)
  {
    String mean_intensity = "";
    Raster raster = buff_image.getData();
    int sample = 0;
    double intensity = 0.0;
    int pixels = 0;

    for (int x_count = 0; x_count < raster.getWidth(); x_count++) {
      for (int y_count = 0; y_count < raster.getHeight(); y_count++) {
        sample = raster.getSample(x_count, y_count, 0);
        if (sample > 0) {
          intensity += sample;
          pixels++;
        }
      }
    }
    java.text.DecimalFormat df = new java.text.DecimalFormat("#####.##");
    df.getDecimalFormatSymbols().setDecimalSeparator('.');
    mean_intensity = df.format(intensity / pixels);

    return mean_intensity;
  }


  /**
   *  Description of the Method
   *
   *@param  inputmsg  Description of the Parameter
   *@return           Description of the Return Value
   */
  public String start(ObjectMessage inputmsg)
  {
    return super.start(inputmsg);
  }


  /**
   *  Description of the Method
   */
  public void ejbActivate() { }


  /**
   *  Description of the Method
   */
  public void ejbPassivate() { }


  /**
   *  Sets the sessionContext attribute of the RGcallibrationBean object
   *
   *@param  sessionContext  The new sessionContext value
   */
  public void setSessionContext(SessionContext sessionContext) { }
}
