# Supplementary material for: TAMEE: data management and analysis for tissue microarrays
Source: BMC Bioinformatics. 2007 Mar 7;8:81. doi: 10.1186/1471-2105-8-81 (PMC1838435; doi:10.1186/1471-2105-8-81)
Supplement: Additional File 2 — Sample core evaluation algorithm. Zip file containing Java source code of a sample core image evaluation algorithm and a description of the plug-in framework as the basis for the development of additional algorithms. [file 1471-2105-8-81-S2.zip › tmaMDA_CoreIntensityAlgorithm/src/at/tugraz/genome/tma/coreintensity/CoreIntensityHome.java]

package at.tugraz.genome.tma.coreintensity;

import javax.ejb.EJBHome;
import javax.ejb.CreateException;
import java.rmi.RemoteException;

public interface CoreIntensityHome
    extends EJBHome
{
  public CoreIntensity create() throws CreateException, RemoteException;
}
