# Supplementary material for: TAMEE: data management and analysis for tissue microarrays
Source: BMC Bioinformatics. 2007 Mar 7;8:81. doi: 10.1186/1471-2105-8-81 (PMC1838435; doi:10.1186/1471-2105-8-81)
Supplement: Additional File 3 — TAMEE UML model. Zip file containing the TAMEE UML model comprising the entity and the service diagrams. [file 1471-2105-8-81-S3.zip]

Archive with 18 entries (18 files):
- Class_Diagram__TissueDonorService.png
- Class_Diagram__TissuesReport.png
- Class_Diagram__AlgorithmPunchService.png
- Class_Diagram__AlgorithmReport.png
- Class_Diagram__AntibodyReport.png
- Class_Diagram__AntigenReport.png
- Class_Diagram__ArrayblockReport.png
- Class_Diagram__ArrayblockSectionStainigService.png
- Class_Diagram__ArraytypeReport.png
- Class_Diagram__DataDictionary.png
- Class_Diagram__DatadictionaryReport.png
- Class_Diagram__DonorReport.png
- Class_Diagram__Entity.png
- Class_Diagram__GriddingAppletService.png
- Class_Diagram__ImageService.png
- Class_Diagram__ResultReport.png
- Class_Diagram__SectionReport.png
- Class_Diagram__StainingReport.png
